# Supplementary material for: Third generation cephalosporin resistance in clinical non-typhoidal Salmonella enterica in Germany and emergence of bla CTX-M-harbouring pESI plasmids
Source: Microb Genom. 2021 Oct 25;7(10):000698. doi: 10.1099/mgen.0.000698 (PMC8627203; doi:10.1099/mgen.0.000698)
Supplement: Supplementary material 2 [file mgen-7-0698-s002.xlsx]

## Sheet: Tabelle1
3rd generation cephalosporin resistance in clinical non-typhoidal Salmonella enterica in Germany and emergence of blaCTX-M-harboring pESI plasmids
Michael Pietsch, Sandra Simon, Anika Meinen, Eva Trost, Sangeeta Banerji, Yvonne Pfeifer, Antje Flieger
Suppl. Table 1: 168 3rd generation cephalosporin resistant Salmonella enterica from Germany (2017-2019)
SampleID	Year of Isolation	Serovar	Sequence type (ST)	ESBL / AmpC Gene	ESBL/AmpC	ESBL / AmpC replicon	further present replicon sequences	further betalactamases	Quinolone gene	mcr gene	MIC AMP	MIC CAZ	MIC CTX	MIC COX	MIC MEP	MIC CIP	MIC NAL	MIC SXT	year	Matrix	Bioproject	ENA Sample	ENA Accession No
17-00039	2017	S.Manhattan	18	CTX-M-1	ESBL	IncI1					>16.00	4	>16.00	4	0.06	0.06	8	4	2017	unknown	PRJEB41165	ERS5297247	ERX4702744
17-00119	2017	S.Heidelberg	15	CTX-M-2	ESBL	n.d.	IncA/C2				>16.00	32	>16.00	4	0.06	0.5	>32.00	4	2017	stool	PRJEB41165	ERS5297248	ERX4702745
17-00186	2017	S.Choleraesuis	139	CTX-M-14	ESBL	n.d.	IncFIB(S), IncFII(S)	TEM-1	qnrS1	mcr-3.11	>16.00	2	>16.00	16	0.06	8	>32.00	32	2017	unknown	PRJEB41165	ERS5297249	ERX4702746
17-00273	2017	S.Minnesota	548	CMY-2	AmpC	IncA/C2			qnrB19		>16.00	16	16	>32.00	0.06	1	>32.00	4	2017	stool	PRJEB41165	ERS5297250	ERX4702747
17-00385	2017	S.Stanley	29	CTX-M-1	ESBL	IncI1					>16.00	8	>16.00	2	0.06	0.06	8	4	2017	stool	PRJEB41165	ERS5297251	ERX4702748
17-00445	2017	S.Derby	39	CTX-M-1	ESBL	Chromosome	IncI1				>16.00	16	>16.00	8	0.06	0.06	8	128	2017	urine	PRJEB41165	ERS5297252	ERX4702749
17-00446	2017	S.Derby	39	CTX-M-1	ESBL	Chromosome					>16.00	4	>16.00	8	0.06	0.06	8	128	2017	urine	PRJEB41165	ERS5297253	ERX4702750
17-00915	2017	S.Mississippi	425	SHV-12	ESBL	IncHI2/Chromosome	IncHI2, IncL/M, IncN3	TEM-1	qnrB2		>16.00	>32.00	16	4	0.06	0.5	32	128	2017	unknown	PRJEB41165	ERS5297254	ERX4702751
17-01427	2017	S.Typhimurium	34	TEM-52	ESBL	n.d.	IncI1, IncQ1, IncR	TEM-52			>16.00	8	8	4	0.06	0.06	8	4	2017	stool	PRJEB41165	ERS5297255	ERX4702752
17-01483	2017	S.Infantis	32	CTX-M-14	ESBL	n.d.	IncFIB(K)		qnrS1		>16.00	2	>16.00	8	0.06	4	>32.00	128	2017	unknown	PRJEB41165	ERS5297256	ERX4702753
17-01659	2017	S.Minnesota	548	CMY-2	AmpC	IncA/C2	IncI1		qnrB19		>16.00	16	8	>32.00	0.06	0.5	32	4	2017	stool	PRJEB41165	ERS5297257	ERX4702754
17-01817	2017	S.Infantis	32	CTX-M-1	ESBL	IncFIB(K) (pESI)					>16.00	8	>16.00	8	0.06	0.25	>32.00	128	2017	stool	PRJEB41165	ERS5297258	ERX4702755
17-02112	2017	S.Typhimurium	34	CTX-M-14	ESBL	n.d.	IncHI2, IncQ1	TEM-1		mcr-1.1	>16.00	16	>16.00	4	0.06	0.06	8	4	2017	stool	PRJEB41165	ERS5297259	ERX4702756
17-02258	2017	S.Derby	39	CTX-M-1	ESBL	Chromosome					>16.00	4	>16.00	4	0.06	0.06	8	4	2017	urine	PRJEB41165	ERS5297260	ERX4702757
17-02304	2017	S.Kentucky	198	CTX-M-14b_1	ESBL	Chromosome					>16.00	8	>16.00	4	0.06	16	>32.00	4	2017	stool	PRJEB41165	ERS5297261	ERX4702758
17-02389	2017	S.Derby	682	CTX-M-1	ESBL	IncI1					>16.00	8	>16.00	8	0.06	0.06	8	>128.00	2017	stool	PRJEB41165	ERS5297262	ERX4702759
17-02411	2017	S.Kentucky	198	CTX-M-14b_1	ESBL	Chromosome	IncI1				>16.00	8	>16.00	4	0.06	16	>32.00	4	2017	stool	PRJEB41165	ERS5297263	ERX4702760
17-02483	2017	S.Derby	39	CTX-M-1	ESBL	Chromosome					>16.00	4	>16.00	4	0.06	0.06	8	4	2017	stool	PRJEB41165	ERS5297264	ERX4702761
17-02641	2017	S.Stanley	29	CTX-M-1	ESBL	IncI1	IncFII(S)				>16.00	8	>16.00	2	0.06	0.06	8	4	2017	stool	PRJEB41165	ERS5297265	ERX4702762
17-02668	2017	S.Typhimurium	19	CTX-M-9	ESBL	n.d.	IncHI2, IncI1		qnrA1		>16.00	2	>16.00	4	0.06	0.5	32	>128.00	2017	stool	PRJEB41165	ERS5297266	ERX4702763
17-02794	2017	S.Derby	39	CTX-M-1	ESBL	Chromosome					>16.00	4	>16.00	4	0.06	0.06	8	4	2017	stool	PRJEB41165	ERS5297267	ERX4702764
17-04125	2017	S.Typhimurium	36	CMY-2	AmpC	IncI1			qnrS1		>16.00	32	16	>32.00	0.06	0.5	16	4	2017	stool	PRJEB41165	ERS5297268	ERX4702765
17-04299	2017	S.Derby	40	CTX-M-1	ESBL	IncI1	IncQ2				>16.00	8	>16.00	8	0.06	0.06	8	4	2017	stool	PRJEB41165	ERS5297269	ERX4702766
17-04725	2017	S.Infantis	32	CTX-M-1	ESBL	IncI1	IncX4				>16.00	8	>16.00	4	0.06	0.06	4	4	2017	stool	PRJEB41165	ERS5297270	ERX4702767
17-04797	2017	S.Kentucky	198	CTX-M-14b_1	ESBL	Chromosome					>16.00	8	>16.00	4	0.06	8	>32.00	4	2017	stool	PRJEB41165	ERS5297271	ERX4702768
17-04829	2017	S.Saintpaul	50	CTX-M-14	ESBL	IncI1					>16.00	4	>16.00	4	0.06	0.06	4	4	2017	stool	PRJEB41165	ERS5297272	ERX4702769
17-05282	2017	S.Corvallis	1541	CTX-M-55	ESBL	IncHI2					>16.00	>32.00	>16.00	8	0.06	0.06	8	>128.00	2017	stool	PRJEB41165	ERS5297273	ERX4702770
17-05354	2017	S.Bovismorbificans	1499	CTX-M-14	ESBL	n.d.	IncHI2, IncQ1		qnrS1	mcr-3.11	>16.00	4	>16.00	8	0.06	0.25	8	>128.00	2017	stool	PRJEB41165	ERS5297274	ERX4702771
17-05575	2017	S.Anatum	64	SHV-12	ESBL	IncX3			qnrS1		>16.00	>32.00	16	8	0.06	0.5	16	4	2017	blood	PRJEB41165	ERS5297275	ERX4702772
17-05687	2017	S.Enteritidis	11	CTX-M-1	ESBL	IncI1	IncFIB(S), IncFII(S)				>16.00	4	>16.00	4	0.06	0.06	8	4	2017	stool	PRJEB41165	ERS5297276	ERX4702773
17-05769	2017	S.Infantis	32	CTX-M-65	ESBL	IncFIB(K) (pESI)					>16.00	4	>16.00	4	0.06	0.25	>32.00	>128.00	2017	stool	PRJEB41165	ERS5297277	ERX4702774
17-05838	2017	S.Thompson	26	CMY-2	AmpC	IncA/C2			qnrB6		>16.00	>32.00	>16.00	>32.00	0.06	1	32	>128.00	2017	stool	PRJEB41165	ERS5297278	ERX4702775
17-05895	2017	S.Coeln	1995	CTX-M-1	ESBL	IncFII					>16.00	16	>16.00	4	0.06	0.06	8	4	2017	stool	PRJEB41165	ERS5297279	ERX4702138
17-06516	2017	S.Anatum	64	SHV-12	ESBL	IncX3			qnrS1		>16.00	>32.00	16	8	0.06	0.5	16	4	2017	stool	PRJEB41165	ERS5297280	ERX4702776
17-06750	2017	S.Derby	39	CTX-M-1	ESBL	Chromosome					>16.00	4	>16.00	8	0.06	0.06	8	4	2017	stool	PRJEB41165	ERS5297281	ERX4702777
17-06869	2017	S.Kentucky	198	CTX-M-15	ESBL	n.d.					>16.00	>32.00	>16.00	4	0.06	8	>32.00	>128.00	2017	urine	PRJEB41165	ERS5297282	ERX4702778
18-00018	2018	S.Enteritidis		CTX-M*	ESBL	n.d.					>16.00	32	>16.00	8	0.06	0.06	4	4	2018	stool
18-00180	2018	S.Indiana	17	CTX-M-65	ESBL	IncHI2		OXA-1			>16.00	16	>16.00	8	0.06	64	>32.00	>128.00	2018	unknown	PRJEB41165	ERS5297283	ERX4702779
18-00383	2018	S.Infantis	32	CTX-M-65	ESBL	IncFIB(K) (pESI)					>16.00	4	>16.00	8	0.06	0.25	>32.00	>128.00	2018	stool	PRJEB41165	ERS5297284	ERX4702780
18-00488	2018	S.Infantis	32	CTX-M-65	ESBL	IncFIB(K) (pESI)					>16.00	4	>16.00	16	0.06	1	>32.00	>128.00	2018	stool	PRJEB41165	ERS5297285	ERX4702781
18-00680	2018	S.Kentucky		CTX-M-group1*	ESBL	n.d.					>16.00	>32.00	>16.00	4	0.06	32	>32.00	4	2018	unknown
18-01026	2018	S.Derby	682	CTX-M-1	ESBL	IncI1					>16.00	16	>16.00	4	0.06	0.06	4	4	2018	stool	PRJEB41165	ERS5297286	ERX4702782
18-01046	2018	S.Typhimurium	34	TEM-52	ESBL	n.d.	IncI1, IncQ1	TEM-52			>16.00	32	>16.00	4	0.06	0.06	4	4	2018	urine	PRJEB41165	ERS5297287	ERX4702783
18-01253	2018	S.Infantis	32	CTX-M-65	ESBL	IncFIB(K) (pESI)	IncFIB				>16.00	4	>16.00	16	0.06	0.5	>32.00	>128.00	2018	stool	PRJEB41165	ERS5297288	ERX4702784
18-01323	2018	S.Anatum	64	CTX-M-55	ESBL	IncHI2			qnrS1		>16.00	>32.00	>16.00	16	0.06	1	16	8	2018	stool	PRJEB41165	ERS5297289	ERX4702785
18-01586	2018	S.Infantis	32	CTX-M-1	ESBL	IncI1					>16.00	8	>16.00	4	0.06	0.06	4	>128.00	2018	unknown	PRJEB41165	ERS5297290	ERX4702786
18-01587	2018	S.Infantis	32	CTX-M-15	ESBL	IncI1		TEM-1			>16.00	>32.00	>16.00	4	0.06	0.06	8	4	2018	unknown	PRJEB41165	ERS5297291	ERX4702787
18-01777	2018	S.Anatum	64	SHV-12	ESBL	IncX3		TEM-1	qnrS1		>16.00	>32.00	16	4	0.06	0.5	16	4	2018	stool	PRJEB41165	ERS5297292	ERX4702788
18-01878	2018	S.Infantis	32	CTX-M-65	ESBL	IncFIB(K) (pESI)					>16.00	4	>16.00	8	0.06	0.25	>32.00	>128.00	2018	stool	PRJEB41165	ERS5297293	ERX4702789
18-01949	2018	S.Agona	13	SHV-12	ESBL	IncHI2/Chromosome	IncX3	TEM-1	qnrS1		>16.00	>32.00	>16.00	16	0.06	8	>32.00	>128.00	2018	stool	PRJEB41165	ERS5297294	ERX4702790
18-01981	2018	S.Infantis	32	CTX-M-65	ESBL	IncFIB(K) (pESI)					>16.00	8	>16.00	8	0.06	0.25	>32.00	4	2018	stool	PRJEB41165	ERS5297295	ERX4702791
18-01982	2018	S.Infantis	32	CTX-M-1	ESBL	IncI1	IncFII(S), IncN	TEM-1			>16.00	8	>16.00	4	0.06	0.06	4	4	2018	stool	PRJEB41165	ERS5297296	ERX4702792
18-02080	2018	S.Infantis	32	CTX-M-65	ESBL	IncFIB(K) (pESI)					>16.00	4	>16.00	4	0.06	0.25	>32.00	16	2018	unknown	PRJEB41165	ERS5297297	ERX4702793
18-02101	2018	S.Derby	39	CTX-M-1	ESBL	Chromosome					>16.00	4	>16.00	4	0.06	0.06	8	4	2018	stool	PRJEB41165	ERS5297298	ERX4702794
18-02182	2018	S.Derby	39	CTX-M-1	ESBL	IncI1					>16.00	8	>16.00	8	0.06	0.06	8	4	2018	blood	PRJEB41165	ERS5297299	ERX4702795
18-02382	2018	S.Kentucky	198	CTX-M-14b_1	ESBL	Chromosome					>16.00	8	>16.00	4	0.06	16	>32.00	4	2018	stool	PRJEB41165	ERS5297300	ERX4702796
18-02384	2018	S.Agona	13	CTX-M-55	ESBL	IncA/C2		TEM-1	qnrS1		>16.00	>32.00	>16.00	4	0.06	0.5	16	>128.00	2018	stool	PRJEB41165	ERS5297301	ERX4702797
18-02561	2018	S.Anatum	64	DHA-1	AmpC	n.d.			qnrB4		>16.00	8	8	>32.00	0.06	0.25	16	4	2018	stool	PRJEB41165	ERS5422503	ERX4763823
18-02653	2018	S.Typhimurium	19	CTX-M-1	ESBL	IncI1	IncFIB(S), IncFII(S)	CARB-2			>16.00	8	>16.00	8	0.06	0.5	>32.00	4	2018	unknown	PRJEB41165	ERS5297302	ERX4702798
18-02671	2018	S.Infantis	32	CTX-M-1	ESBL	IncI1					>16.00	8	>16.00	4	0.06	0.06	4	>128.00	2018	stool	PRJEB41165	ERS5297303	ERX4702799
18-02787	2018	S.Kentucky	198	CTX-M-14b_1	ESBL	Chromosome					>16.00	4	>16.00	4	0.06	16	>32.00	4	2018	stool	PRJEB41165	ERS5297304	ERX4702800
18-03066	2018	S.Corvallis	1541	CMY-2	AmpC	IncI1					>16.00	>32.00	>16.00	>32.00	0.06	0.06	8	4	2018	stool	PRJEB41165	ERS5297305	ERX4702801
18-03213	2018	S.London	155	CTX-M-55	ESBL	Chromosome					>16.00	>32.00	>16.00	4	0.06	0.06	4	4	2018	stool	PRJEB41165	ERS5297306	ERX4702802
18-03215-1	2018	S.London	155	CTX-M-55	ESBL	n.d.					>16.00	>32.00	>16.00	4	0.06	0.06	4	4	2018	stool	PRJEB41165	ERS5297307	ERX4702803
18-03381	2018	S.Infantis	32	CTX-M-1	ESBL	IncI1					>16.00	8	>16.00	4	0.06	0.06	4	4	2018	stool	PRJEB41165	ERS5297308	ERX4702804
18-03421	2018	S.Typhimurium	34	CTX-M-55	ESBL	n.d.	IncH2, IncN, IncQ1	TEM-1	qnrS1		>16.00	>32.00	>16.00	8	0.06	1	16	>128.00	2018	stool	PRJEB41165	ERS5297309	ERX4702805
18-03669	2018	S.Infantis	32	CTX-M-65	ESBL	IncFIB(K) (pESI)					>16.00	4	>16.00	4	0.06	0.25	>32.00	>128.00	2018	stool	PRJEB41165	ERS5297310	ERX4702806
18-03756	2018	S.Kentucky	198	CTX-M-14b_1	ESBL	Chromosome					>16.00	8	>16.00	4	0.06	16	>32.00	4	2018	stool	PRJEB41165	ERS5297311	ERX4702807
18-03909	2018	S.Enteritidis	11	CTX-M-15	ESBL	IncI1	IncFIB(S), IncFII(S)	TEM-1			>16.00	>32.00	>16.00	4	0.06	0.06	4	4	2018	stool	PRJEB41165	ERS5297312	ERX4702808
18-03968	2018	S.Weltevreden	365	CMY-2	AmpC	IncI1					>16.00	>32.00	16	>32.00	0.06	0.06	4	4	2018	stool	PRJEB41165	ERS5297313	ERX4702809
18-04022	2018	S.Infantis	32	CTX-M-1	ESBL	IncFIB(K) (pESI)	IncX1, IncX3	TEM-1			>16.00	8	>16.00	32	0.06	0.5	>32.00	>128.00	2018	stool	PRJEB41165	ERS5297314	ERX4702810
18-04305	2018	S.Virchow	16	SHV-12	ESBL	IncX3			qnrS1		>16.00	>32.00	8	2	0.06	2	>32.00	4	2018	stool	PRJEB41165	ERS5297315	ERX4702811
18-04471	2018	S.Typhimurium	34	SHV-12	ESBL	IncHI2/Chromosome	IncQ1	TEM-1	qnrA1		>16.00	>32.00	16	4	0.06	0.5	>32.00	>128.00	2018	unknown	PRJEB41165	ERS5297316	ERX4702812
18-04683	2018	S.Derby	40	CTX-M-1	ESBL	IncI1	IncQ2				>16.00	8	>16.00	8	0.06	0.06	16	4	2018	urine	PRJEB41165	ERS5297317	ERX4702813
18-04731	2018	S.Uganda	684	CTX-M-55	ESBL	Chromosome		TEM-215			>16.00	32	>16.00	8	0.06	0.13	32	4	2018	stool	PRJEB41165	ERS5297318	ERX4702814
18-04833	2018	S.Infantis	18	CTX-M-3	ESBL	IncFIB(K) (pESI)					>16.00	8	>16.00	8	0.06	0.5	>32.00	4	2018	stool	PRJEB41165	ERS5297319	ERX4702815
18-05181	2018	S.Infantis	32	CTX-M-65	ESBL	IncFIB(K) (pESI)	IncX4		qnrB19		>16.00	4	>16.00	8	0.06	2	>32.00	>128.00	2018	blood	PRJEB41165	ERS5297320	ERX4702816
18-05206	2018	S.Kentucky	198	CTX-M-14b_1	ESBL	Chromosome					>16.00	8	>16.00	4	0.06	16	>32.00	4	2018	stool	PRJEB41165	ERS5297321	ERX4702817
18-05342	2018	S.Kentucky	198	CTX-M-14b_1	ESBL	Chromosome					>16.00	8	>16.00	4	0.06	16	>32.00	4	2018	stool	PRJEB41165	ERS5297322	ERX4702818
18-05419	2018	S.Napoli	2008	CTX-M-1	ESBL	IncI1					>16.00	4	>16.00	4	0.06	0.06	4	>128.00	2018	stool	PRJEB41165	ERS5297323	ERX4702819
18-05623	2018	S.Infantis	32	CTX-M-65	ESBL	IncFIB(K) (pESI)					>16.00	4	>16.00	16	0.06	1	>32.00	4	2018	unknown	PRJEB41165	ERS5297324	ERX4702820
18-05845	2018	S.Derby	40	CTX-M-1	ESBL	IncI1	IncQ2	TEM-1			>16.00	32	>16.00	8	0.06	0.06	4	4	2018	unknown	PRJEB41165	ERS5297325	ERX4702821
18-06159	2018	S.Infantis	32	CTX-M-65	ESBL	IncFIB(K) (pESI)	IncX1				>16.00	4	>16.00	4	0.06	0.25	>32.00	>128.00	2018	unknown	PRJEB41165	ERS5297326	ERX4702822
18-06234	2018	S.Kentucky	198	CTX-M-14b_1	ESBL	Chromosome					>16.00	8	>16.00	8	0.06	16	>32.00	4	2018	stool	PRJEB41165	ERS5297327	ERX4702823
18-06498	2018	S.Typhimurium	34	CTX-M-1	ESBL	IncI1	IncQ1	TEM-1			>16.00	16	>16.00	8	0.06	0.06	16	4	2018	stool	PRJEB41165	ERS5297328	ERX4702824
18-06532	2018	S.Uganda	684	CTX-M-55	ESBL	Chromosome	IncQ1	TEM-215			>16.00	32	>16.00	8	0.06	0.06	16	4	2018	stool	PRJEB41165	ERS5297329	ERX4702825
18-06826	2018	S.Muenchen	82	CTX-M-1	ESBL	IncI1	IncI2				>16.00	4	>16.00	2	0.06	0.06	8	4	2018	stool	PRJEB41165	ERS5297330	ERX4702826
18-06840	2018	S.Infantis	32	CTX-M-65	ESBL	IncFIB(K) (pESI)					>16.00	4	>16.00	4	0.06	0.25	>32.00	4	2018	stool	PRJEB41165	ERS5297331	ERX4702827
18-06875	2018	S.Infantis	32	CTX-M-1	ESBL	IncI1					>16.00	16	>16.00	4	0.06	0.06	8	>128.00	2018	unknown	PRJEB41165	ERS5297332	ERX4702828
18-06974	2018	S.Infantis	32	CTX-M-1	ESBL	IncI1					>16.00	16	>16.00	4	0.06	0.06	4	>128.00	2018	urine	PRJEB41165	ERS5297333	ERX4702829
18-06999	2018	S.Kentucky	198	CTX-M-14b_1	ESBL	Chromosome					>16.00	8	>16.00	4	0.06	16	>32.00	4	2018	unknown	PRJEB41165	ERS5297334	ERX4702830
18-07362	2018	S.Anatum	64	SHV-12	ESBL	IncX3		TEM-1	qnrS1		>16.00	>32.00	16	4	0.06	0.5	16	4	2018	stool	PRJEB41165	ERS5297335	ERX4702831
19-00103	2019	S.Infantis	32	CTX-M-1	ESBL	IncI1					>16.00	8	>16.00	4	0.06	0.06	4	>128.00	2019	stool	PRJEB41165	ERS5297336	ERX4702832
19-00422	2019	S.Typhimurium	19	CTX-M-1	ESBL	IncI1		TEM-1	qnrS1		>16.00	8	>16.00	4	0.06	0.5	16	4	2019	stool	PRJEB41165	ERS5297337	ERX4702833
19-00428	2019	S.Infantis	32	CTX-M-65	ESBL	IncFIB(K) (pESI)					>16.00	4	>16.00	8	0.06	0.5	>32.00	>128.00	2019	stool	PRJEB41165	ERS5297338	ERX4702834
19-00601	2019	S.Anatum	64	SHV-12	ESBL	IncX3		TEM-1	qnrS1		>16.00	>32.00	16	4	0.06	0.5	16	4	2019	stool	PRJEB41165	ERS5297339	ERX4702835
19-00605	2019	S.Corvallis	1541	CTX-M-55	ESBL	IncHI2		TEM-215			>16.00	>32.00	>16.00	2	0.06	0.06	4	4	2019	unknown	PRJEB41165	ERS5297340	ERX4702836
19-00825	2019	S.Minnesota	548	CMY-2	AmpC	n.d.					>16.00	>32.00	>16.00	>32.00	2	2	>32.00	16	2019	stool	PRJEB41165	ERS5297341	ERX4702837
19-00978	2019	S.Derby	39	CTX-M-1	ESBL	Chromosome					>16.00	4	>16.00	4	0.06	0.06	8	>128.00	2019	stool	PRJEB41165	ERS5297342	ERX4702838
19-01088	2019	S.Typhimurium	34	CTX-M-9	ESBL	n.d.	IncHI2, IncQ1				>16.00	8	>16.00	32	0.06	0.06	8	>128.00	2019	unknown	PRJEB41165	ERS5297343	ERX4702839
19-01141	2019	S.Brandenburg	65	CTX-M-1	ESBL	IncI1					>16.00	16	>16.00	4	0.06	0.06	16	8	2019	stool	PRJEB41165	ERS5297344	ERX4702840
19-01563	2019	S.Infantis	32	CTX-M-65	ESBL	IncFIB(K) (pESI)					>16.00	4	>16.00	4	0.06	0.25	>32.00	4	2019	stool	PRJEB41165	ERS5297345	ERX4702841
19-01579	2019	S.Brandenburg	65	CTX-M-1	ESBL	IncI1					>16.00	>32.00	>16.00	32	0.06	0.06	4	8	2019	urine	PRJEB41165	ERS5297346	ERX4702842
19-01737	2019	S.Infantis	32	CTX-M-65	ESBL	IncFIB(K) (pESI)					>16.00	4	>16.00	8	0.06	0.25	>32.00	>128.00	2019	stool	PRJEB41165	ERS5297347	ERX4702843
19-01785	2019	S.Infantis	32	CTX-M-1	ESBL	IncI1					>16.00	32	>16.00	4	0.06	0.06	4	>128.00	2019	stool	PRJEB41165	ERS5297348	ERX4702844
19-01861	2019	S.Derby	39	CTX-M-1	ESBL	IncI1					>16.00	8	>16.00	4	0.06	0.06	4	4	2019	unknown	PRJEB41165	ERS5297350	ERX4702846
19-02047	2019	S.Kentucky	198	CTX-M-14b_variant	ESBL	IncHI2		TEM-141			>16.00	16	>16.00	16	0.06	64	>32.00	>128.00	2019	stool	PRJEB41165	ERS5297351	ERX4702847
19-02053	2019	S.Infantis	32	CTX-M-65	ESBL	IncFIB(K) (pESI)					>16.00	8	>16.00	16	0.06	0.5	>32.00	>128.00	2019	unknown	PRJEB41165	ERS5297352	ERX4702848
19-02072	2019	S.Bardo	45	CMY-2	AmpC	IncA/C2					>16.00	>32.00	>16.00	>32.00	0.06	0.06	4	4	2019	stool	PRJEB41165	ERS5297353	ERX4702849
19-02159	2019	S.Typhimurium	34	CTX-M-1	ESBL	n.d.		TEM-1			>16.00	4	>16.00	4	0.06	1	16	>128.00	2019	stool	PRJEB41165	ERS5297354	ERX4702850
19-02162	2019	S.Typhimurium	34	CMY-2	AmpC	IncI1	IncQ1	TEM-1	qnrB19		>16.00	>32.00	>16.00	>32.00	0.06	0.06	8	4	2019	blood	PRJEB41165	ERS5297355	ERX4702851
19-02181	2019	S.Choleraesuis	139	CTX-M-55	ESBL	IncHI2	IncA/C2, IncFIB(S), IncFII(S)	TEM-206			>16.00	>32.00	>16.00	4	0.06	0.5	>32.00	128	2019	blood	PRJEB41165	ERS5297356	ERX4702852
19-02313	2019	S.Typhimurium	34	CTX-M-9	ESBL	n.d.	IncHI2, IncQ1	TEM-1			>16.00	2	16	8	0.06	0.06	16	4	2019	stool	PRJEB41165	ERS5297357	ERX4702853
19-02420	2019	S.Typhimurium	34	CMY-2	AmpC	IncI1	IncQ1	TEM-1			>16.00	>32.00	>16.00	>32.00	0.06	0.06	8	4	2019	unknown	PRJEB41165	ERS5297358	ERX4702854
19-02554	2019	S.Typhimurium	34	CTX-M-55	ESBL	IncQ		TEM-1	qnrS1		>16.00	>32.00	>16.00	2	0.06	0.5	8	4	2019	stool	PRJEB41165	ERS5297359	ERX4702855
19-02625	2019	S.Infantis	32	CTX-M-65	ESBL	IncFIB(K) (pESI)					>16.00	8	>16.00	16	0.06	0.5	>32.00	>128.00	2019	stool	PRJEB41165	ERS5297360	ERX4702856
19-02661	2019	S.Heidelberg	15	CMY-2	AmpC	IncA/C2	IncX1				>16.00	16	8	>32.00	0.06	0.5	>32.00	4	2019	unknown	PRJEB41165	ERS5297361	ERX4702857
19-02786	2019	S.Muenchen	82	CTX-M-1	ESBL	IncN	IncQ1				>16.00	8	>16.00	2	0.06	0.06	8	>128.00	2019	blood	PRJEB41165	ERS5297362	ERX4702858
19-02827	2019	S.Kentucky	198	CTX-M-15	ESBL	n.d.	IncI1				>16.00	>32.00	>16.00	32	0.06	32	>32.00	>128.00	2019	stool	PRJEB41165	ERS5297363	ERX4702859
19-02988	2019	S.Kentucky	198	CTX-M-14b_1	ESBL	Chromosome					>16.00	8	>16.00	4	0.06	16	>32.00	4	2019	stool	PRJEB41165	ERS5297364	ERX4702860
19-03124	2019	S.Infantis	32	CTX-M-1	ESBL	IncI1					>16.00	8	>16.00	8	0.06	0.06	4	>128.00	2019	stool	PRJEB41165	ERS5297365	ERX4702861
19-03137	2019	S.Typhimurium	34	CTX-M-55	ESBL	Chromosome	IncA/C2	TEM-1	qnrS1	mcr-3.1	>16.00	>32.00	>16.00	4	0.06	1	16	4	2019	unknown	PRJEB41165	ERS5297366	ERX4702862
19-03481	2019	S.Uganda	684	CTX-M-3	ESBL	IncI1					>16.00	8	>16.00	4	0.06	0.06	4	4	2019	blood	PRJEB41165	ERS5297367	ERX4702863
19-03662	2019	S.Virchow	16	SHV-12	ESBL	IncX3			qnrS1		>16.00	>32.00	8	2	0.06	4	>32.00	4	2019	stool	PRJEB41165	ERS5297368	ERX4702864
19-03866	2019	S.Infantis	32	CTX-M-32	ESBL	n.d.	IncI1				>16.00	>32.00	>16.00	4	0.06	0.06	4	4	2019	unknown	PRJEB41165	ERS5297369	ERX4702865
19-03876	2019	S.Kentucky	198	CTX-M-14b_1	ESBL	Chromosome					>16.00	8	>16.00	2	0.06	16	>32.00	4	2019	stool	PRJEB41165	ERS5297370	ERX4702866
19-03947	2019	S.Infantis	32	CTX-M-65	ESBL	IncFIB(K) (pESI)					>16.00	4	>16.00	4	0.06	0.25	>32.00	>128.00	2019	unknown	PRJEB41165	ERS5297371	ERX4702867
19-04093	2019	S.Infantis	32	CTX-M-1	ESBL	IncI1					>16.00	16	16	4	0.06	0.06	4	4	2019	stool	PRJEB41165	ERS5297372	ERX4702868
19-04187	2019	S.Braenderup	22	CTX-M-15	ESBL	IncFII			qnrS1		>16.00	32	>16.00	2	0.06	0.06	8	4	2019	stool	PRJEB41165	ERS5297373	ERX4702869
19-04193	2019	S.Agona	13	unknown	no	n.d.					>32	8	8	8	0.062	0.016	4	2	2019	stool	PRJEB41165	ERS5297374	ERX4702870
19-04278	2019	S.Infantis	32	CTX-M-65	ESBL	IncFIB(K) (pESI)					>16.00	4	>16.00	4	0.06	0.25	>32.00	>128.00	2019	unknown	PRJEB41165	ERS5297375	ERX4702871
19-04442	2019	S.Typhimurium	34	CTX-M-1	ESBL	IncI1					>16.00	4	16	4	0.06	0.06	4	>128.00	2019	stool	PRJEB41165	ERS5297376	ERX4702872
19-04495	2019	S.Uganda	684	CTX-M-55	ESBL	Chromosome		TEM-215			>16.00	>32.00	>16.00	16	0.06	0.13	16	4	2019	unknown	PRJEB41165	ERS5297377	ERX4702873
19-04500	2019	S.Infantis	32	CTX-M-65	ESBL	IncFIB(K) (pESI)					>16.00	4	>16.00	4	0.06	0.25	>32.00	4	2019	unknown	PRJEB41165	ERS5297378	ERX4702874
19-04501	2019	S.Infantis	32	CTX-M-1	ESBL	IncI1					>16.00	8	16	4	0.06	0.06	4	>128.00	2019	unknown	PRJEB41165	ERS5297379	ERX4702875
19-04536	2019	S.Typhimurium	34	CTX-M-1	ESBL	IncHI2			qnrS1		>16.00	8	>16.00	4	0.06	1	16	>128.00	2019	stool	PRJEB41165	ERS5297380	ERX4702876
19-04587	2019	S.Typhimurium	34	CTX-M-1	ESBL	IncHI2	IncQ1	TEM-1	qnrS1		>16.00	4	>16.00	2	0.06	1	16	>128.00	2019	stool	PRJEB41165	ERS5297381	ERX4702877
19-04642	2019	S.Infantis	32	CTX-M-1	ESBL	IncI1					>16.00	8	>16.00	4	0.06	0.06	4	4	2019	stool	PRJEB41165	ERS5297382	ERX4702878
19-04776	2019	S.Kentucky	198	CTX-M-14b_1	ESBL	Chromosome					>16.00	8	>16.00	4	0.06	16	>32.00	4	2019	stool	PRJEB41165	ERS5297383	ERX4702879
19-05051	2019	S.Typhimurium	19	CTX-M-1	ESBL	IncHI2	IncFIB(S), IncFII(S), IncI1				>16.00	4	>16.00	8	0.06	0.06	4	>128.00	2019	stool	PRJEB41165	ERS5297384	ERX4702880
19-05227	2019	S.Typhimurium	19	unknown	no	n.d.	IncFIB(S), IncFII(S)				>32	4	>8	2	0.031	0.016	4	1	2019	unknown	PRJEB41165	ERS5297385	ERX4702881
19-05244	2019	S.Chincol	11	ACC-1	AmpC	n.d.	IncFIB(S), IncFII(S)				>16.00	>32.00	16	4	0.06	0.06	8	4	2019	stool	PRJEB41165	ERS5297386	ERX4702882
19-05414	2019	S.Derby	39	CTX-M-1	ESBL	Chromosome					>16.00	8	>16.00	16	0.06	0.06	8	4	2019	stool	PRJEB41165	ERS5297387	ERX4702883
19-05418	2019	S.Napoli	4354	CTX-M-15	ESBL	IncI1		TEM-1			>16.00	>32.00	>16.00	4	0.06	0.06	4	4	2019	stool	PRJEB41165	ERS5297388	ERX4702884
19-05473	2019	S.Infantis	32	CTX-M-65	ESBL	IncFIB(K) (pESI)					>16.00	4	>16.00	16	0.06	0.5	>32.00	>128.00	2019	stool	PRJEB41165	ERS5297389	ERX4702885
19-05540	2019	S.Virchow	16	SHV-12	ESBL	IncX3			qnrS1		>16.00	>32.00	16	2	0.06	4	>32.00	4	2019	unknown	PRJEB41165	ERS5297390	ERX4702886
19-05594	2019	S.Typhimurium	34	CTX-M-1	ESBL	IncI1	IncQ1	TEM-1			>16.00	8	>16.00	2	0.06	0.06	8	>128.00	2019	unknown	PRJEB41165	ERS5297391	ERX4702887
19-05688	2019	S.Hadar	33	unknown	no	n.d.			qnrB19		16	8	1	16	0.031	0.5	>32	16	2019	bile	PRJEB41165	ERS5297392	ERX4702888
19-05716	2019	S.Kentucky	198	CTX-M-14b_1	ESBL	Chromosome	IncQ1				>16.00	8	>16.00	4	0.06	16	>32.00	>128.00	2019	stool	PRJEB41165	ERS5297393	ERX4702889
19-05731	2019	S.Typhimurium	34	CTX-M-14	ESBL	n.d.	IncHI2, IncQ1				>16.00	16	>16.00	16	0.06	0.06	8	4	2019	stool	PRJEB41165	ERS5297394	ERX4702890
19-06070	2019	S.Typhimurium	34	CTX-M-1	ESBL	IncI1					>16.00	8	>16.00	8	0.06	0.06	8	4	2019	stool	PRJEB41165	ERS5297395	ERX4702891
19-06261	2019	S.Infantis	32	CTX-M-65	ESBL	IncFIB(K) (pESI)					>16.00	4	>16.00	4	0.06	0.13	>32.00	>128.00	2019	stool	PRJEB41165	ERS5297396	ERX4702892
19-06331-1	2019	S.Schwarzengrund	96	CTX-M-55	ESBL	n.d.			qnrS1		>16.00	>32.00	>16.00	4	0.06	2	>32.00	>128.00	2019	unknown	PRJEB41165	ERS5297397	ERX4702893
19-06333	2019	S.Minnesota	548	CMY-2	AmpC	IncA/C2	IncN	TEM-215	qnrB19		>16.00	16	8	>32.00	0.06	1	>32.00	8	2019	urine	PRJEB41165	ERS5297398	ERX4702894
19-06660	2019	S.Bovismorbificans	142	CMY-2	AmpC	IncI1					>16.00	32	8	32	0.06	0.06	4	4	2019	stool	PRJEB41165	ERS5297399	ERX4702895
19-06762	2019	S.Typhimurium	34	CTX-M-1	ESBL	IncI1					>16.00	8	>16.00	8	0.06	0.06	4	4	2019	unknown	PRJEB41165	ERS5297400	ERX4702896
19-06792	2019	S.Haifa	49	CTX-M-14b_variant	ESBL	IncHI2	IncFII	TEM-150, CARB-2			>16.00	16	>16.00	8	0.06	1	>32.00	4	2019	stool	PRJEB41165	ERS5297401	ERX4702897
19-06853	2019	S.Anatum	64	SHV-12	ESBL	n.d.	IncX3	TEM-1	qnrS1		>16.00	>32.00	16	4	0.06	0.5	16	4	2019	stool	PRJEB41165	ERS5297402	ERX4702898
19-06858	2019	S.Typhimurium	34	CTX-M-1	ESBL	IncHI2	IncQ1	TEM-1	qnrS1		>16.00	4	>16.00	4	0.06	1	16	>128.00	2019	stool	PRJEB41165	ERS5297403	ERX4702899
19-06871	2019	S.Kentucky	198	CTX-M-14b_1	ESBL	Chromosome					>16.00	8	>16.00	4	0.06	16	>32.00	4	2019	stool	PRJEB41165	ERS5297404	ERX4702900
19-06977	2019	S.Senftenberg	14	CMY-4	AmpC	n.d.		OXA-10	qnrA1		>16.00	>32.00	>16.00	32	0.06	0.5	16	4	2019	stool	PRJEB41165	ERS5422504	ERX4763824
19-07185	2019	S.Derby	39	CTX-M-1	ESBL	n.d.	IncFII, IncI1		qnrB19		>16.00	16	>16.00	8	0.06	0.5	32	>128.00	2019	stool	PRJEB41165	ERS5297405	ERX4702901
19-07216	2019	S.Kentucky	198	CTX-M-14b_variant	ESBL	IncHI2		TEM-1			>16.00	16	>16.00	16	0.06	32	>32.00	8	2019	stool	PRJEB41165	ERS5297406	ERX4702902
19-07270	2019	S.Enteritidis	11	CTX-M-15	ESBL	n.d.	IncB/O/K/Z, IncFIB(S), IncFII(S)	TEM-1			>16.00	32	>16.00	4	0.06	0.06	4	4	2019	stool	PRJEB41165	ERS5297407	ERX4702903
19-07617	2019	S.Kentucky	198	CTX-M-14b_1	ESBL	Chromosome					>16.00	8	>16.00	4	0.06	16	>32.00	4	2019	stool	PRJEB41165	ERS5297408	ERX4702904
19-07650	2019	S.Napoli	2008	CTX-M-1	ESBL	IncI1					>16.00	4	>16.00	4	0.06	0.06	4	4	2019	stool	PRJEB41165	ERS5297409	ERX4702905
19-07772	2019	S.Anatum	64	SHV-12	ESBL	n.d.	IncX3	TEM-12			16	>32.00	4	4	0.06	0.06	4	4	2019	stool	PRJEB41165	ERS5297410	ERX4702906
19-05979	2019	S.Poole	1773	CTX-M-3	ESBL	IncI1					>16.00	8	>16.00	2	0.06	0.06	8	4	2019	unknown	PRJEB41165	ERS5297411	ERX4702907
						n.d. = not determined
				*The presence of β-lactamase genes was tested by PCR amplification as described before in Eller et al., J Antimicrob Chemother, 2013, vol. 68 (pg. 1978-1981)

## Sheet: Tabelle2
19-03481	null
18-04833	null
GCF_002200555.1_ASM220055v1_genomic	null
18-02561	? (n/a)
19-00852	1
17-06160	11
18-02968	11
19-00108	11
19-06504	11
19-02906	11
18-03909	11
17-05687	11
19-05244	11
19-02959	11
18-01949	13
18-02384	13
17-02410	13
19-06674	13
17-00186	139
19-02181	139
19-06977	14
19-06660	142
17-05354	1499
17-00119	15
19-02661	15
17-04207	15
19-00655	1526
19-01309	1531
18-03066	1541
17-05282	1541
19-00605	1541
18-00348	1543
18-03213	155
18-03215	155
19-03662	16
18-04305	16
19-05540	16
18-00628	1637
17-02151	1656
18-00180	17
19-05979	1773
17-00039	18
17-02668	19
17-01704	19
18-02653	19
19-00422	19
19-05051	19
19-05227	19
19-02047	198
19-02827	198
19-02948	198
18-02382	198
19-02988	198
18-02787	198
19-03876	198
19-05716	198
18-03756	198
19-04776	198
18-05206	198
18-05342	198
19-05194	198
18-06234	198
18-06999	198
17-02304	198
17-02411	198
17-04797	198
17-06869	198
19-06871	198
19-07216	198
19-07617	198
17-05895	1995
18-05419	2008
19-07650	2008
19-01814	22
19-04187	22
19-05149	2283
18-02227	2417
19-04778	26
17-05838	26
17-00385	29
17-02641	29
SRR2485287	2937
18-05366	31
17-02920	3135
18-01587	32
19-01737	32
19-01785	32
18-01878	32
17-01483	32
18-01981	32
18-01982	32
18-02080	32
17-01817	32
19-03947	32
18-03381	32
19-04093	32
19-06261	32
18-03669	32
19-04278	32
17-03915	32
18-04022	32
19-04500	32
19-04501	32
17-04725	32
19-04642	32
18-05181	32
17-05769	32
18-05623	32
19-05473	32
18-06159	32
18-00383	32
18-00488	32
18-06840	32
18-06875	32
18-06974	32
18-01253	32
18-01586	32
19-00103	32
19-00428	32
19-00596	32
19-01310	32
19-01563	32
18-02671	32
19-02053	32
19-02625	32
SRR2353201	32
SRR2407791	32
SRR2485278	32
SRR2485281	32
SRR2485282	32
SRR2485284	32
SRR2485286	32
GCF_002200365.1_ASM220036v1_genomic	32
GCF_002200405.1_ASM220040v1_genomic	32
SRR2485288	32
SRR3178069	32
SRR3178070	32
SRR3178071	32
SRR3184311	32
SRR3185043	32
SRR4019587	32
SRR4019588	32
SRR4019589	32
SRR4019590	32
SRR4019591	32
SRR4019592	32
SRR4019593	32
SRR4019594	32
SRR4019595	32
SRR4019600	32
SRR4019601	32
SRR4019602	32
SRR4019603	32
SRR4025935	32
SRR4025936	32
SRR4025938	32
18-00818	3288
17-01790	33
19-05688	33
19-05594	34
17-00106	34
19-02420	34
18-02443	34
17-01427	34
18-04098	34
19-02974	34
19-02313	34
19-04326	34
17-02112	34
19-03617	34
18-03421	34
19-04300	34
19-04318	34
17-03930	34
19-04536	34
18-04471	34
19-04587	34
19-04617	34
19-04638	34
19-05593	34
18-06498	34
18-01046	34
18-01047	34
19-01088	34
18-02020	34
19-03137	34
19-04442	34
19-04790	34
19-04824	34
19-02136	34
19-02160	34
19-05641	34
19-02162	34
19-05643	34
19-05647	34
19-02232	34
19-02554	34
19-05731	34
19-05747	34
19-05825	34
19-06070	34
19-06256	34
19-06339	34
19-06341	34
19-06379	34
19-06698	34
19-06757	34
19-06762	34
19-04070	34
19-03968	34
19-03920	34
19-06858	34
19-07381	34
17-04125	36
18-02196	365
18-03968	365
17-00445	39
17-00446	39
17-02258	39
17-02483	39
17-02794	39
19-05414	39
17-06750	39
19-00978	39
18-02101	39
18-02182	39
19-01861	39
19-07185	39
17-04299	40
18-04683	40
18-05845	40
18-00335	40
17-00915	425
19-05418	4354
19-02072	45
18-04461	46
19-06792	49
19-07046	49
17-04829	50
18-01084	5244
17-00273	548
17-01659	548
19-06333	548
18-01777	64
18-01926	64
17-05575	64
17-06516	64
18-01323	64
18-07362	64
19-00601	64
19-06853	64
19-07772	64
19-01141	65
19-01579	65
20-01316	65
17-02389	682
18-01026	682
19-04495	684
18-04731	684
18-06532	684
18-06826	82
18-01124	906
18-00860	906
19-06331	96
